# Supplementary material for: Clinical and Genetic Characterization of Isolated Methylmalonic Acidemia in Malaysian Children: Identification of Two Novel MMUT Variants
Source: Diagnostics (Basel). 2026 Mar 3;16(5):755. doi: 10.3390/diagnostics16050755 (PMC12984186; doi:10.3390/diagnostics16050755)
Supplement: Supplementary file 1 [file diagnostics-16-00755-s001.zip]

Archive with 1 entries (1 files):
- diagnostics-4002775-supplementary.pdf
